# Supplementary material for: Expression of Concern: 16S rRNA gene sequencing and healthy reference ranges for 28 clinically relevant microbial taxa from the human gut microbiome
Source: PLoS One. 2022 Oct 20;17(10):e0276752. doi: 10.1371/journal.pone.0276752 (PMC9584445; doi:10.1371/journal.pone.0276752)
Supplement: S1 File — Six questions included in the 192-question survey regarding age, gender, health, diagnosed medical conditions, diagnosed gut conditions, and symptoms at the time of sampling. (XLSX) [file pone.0276752.s001.xlsx]

## Sheet: Table S5 - Survey Questions
Table S5
Supplemental Information: Demographic Information and Health Status Survey Questions
Question	Answer options (options separated by "|")
What is your gender?	I prefer not to answer|Female|Male|Transgender MTF|Transgender FTM
Date of Birth?	TEXT
In general, how would you describe your health?	Excellent|Good|Moderate|Poor|Terrible
Have you been diagnosed with any of these medical conditions?	Addison's disease|Alzheimer's disease|Attention Deficit Hyperactivity Disorder|Anemia|Anxiety|Asperger's Syndrome|Asthma|Atrial Fibrillation|Autism|Bronchitis|Cancer|Chronic Fatigue Syndrome|Cirrhosis|Dementia|Depression|Diabetes Type I|Diabetes Type II|Epilepsy|Epstein-Barr Virus I|Fibromyalgia|Glaucoma|Graves disease|Hashimoto's thyroiditis|Hemorrhoids|High blood pressure|High cholesterol|Hyper…
Have you been diagnosed with any of these gut conditions?	Acid reflux/GERD|Celiac disease|Crohn's disease|Irritable Bowel Syndrome|Ulcerative Colitis
At the time of sampling, did you have any of these symptoms?	Bloody stool|Brain fog|Cold/cough|Constipation|Diarrhea|Dizziness|Fever|Headache|Insomnia|Migraine|Muscle aches|Rash|Stomach pain
