# Supplementary material for: Expression of Concern: 16S rRNA gene sequencing and healthy reference ranges for 28 clinically relevant microbial taxa from the human gut microbiome
Source: PLoS One. 2022 Oct 20;17(10):e0276752. doi: 10.1371/journal.pone.0276752 (PMC9584445; doi:10.1371/journal.pone.0276752)
Supplement: S2 File — (XLSX) [file pone.0276752.s002.xlsx]

## Sheet: Table S6 - Aggregate Survey Res
Table S6
Supplemental Information: Demographic Information and Health Status Responses
	Gender	Age	Health Status	Medical Conditions	Gut Conditions	Symptoms
n	897	897	897	897	897	897
Range (min - max)	-	19 days - 103 years	-	-	-	-
Mean	-	39.7 years	-	-	-	-
Std. Dev.	-	15.5 years	-	-	-	-
Percent	38% Female		54.4% Health Status: Excellent	None Selected: 100%	None Selected: 100%	None Selected: 100%
	62% Male		45.6% Health Status: Good
	0% Other
Number	339 Female		488 Health Status: Excellent
	558 Male		409 Health Status: Good	None Selected: 897	None Selected: 897	None Selected: 897
